# Supplementary material for: Preoperative systemic inflammation score (SIS) is superior to neutrophil to lymphocyte ratio (NLR) as a predicting indicator in patients with esophageal squamous cell carcinoma
Source: BMC Cancer. 2019 Jul 22;19:721. doi: 10.1186/s12885-019-5940-6 (PMC6647281; doi:10.1186/s12885-019-5940-6)
Supplement: Supplementary file 1 — File SIS DATA information. The file included the data of the pretreatment NLR, LMR, Albumin and survival time of 357 ESCC patients. The gender, tumor location, tumor length, age, tumor cell differentiation, vascular invasion, T stage, N stage, clinical stage, NLR, LMR and albumin were divided into different subgroups according to the details list in the Tables 1 and 2. Survival time was defined as the interval between the date of surgery to the death or last follow-up. The survival group was divided into 2 subgroups (0 for survival and 1 for death). (XLSX 59 kb) [file 12885_2019_5940_MOESM1_ESM.xlsx]

## Sheet: 工作表1
NO	NLR	GENDER	LOCATION	LENGTH	CELL GRADE	T STAGE	N 0 and N1-3	N stage	Alb	LMR	vascular invasion	CRT	survival time	survival	SIS	NLR	STAGE (group)	AGE (group)	length (group)
1	1.19	2	1	1.5	2	1	0	0	37.3	5.33	0	0	71	0	0	0	1	0	0
2	1.58	1	2	5	1	3	0	0	35.9	2.36	0	0	75	0	2	0	2	0	0
3	3.83	2	1	5	2	3	0	0	38.1	3	0	0	71	0	1	1	2	0	0
4	1.17	1	2	4	2	3	0	0	42.4	7.5	0	0	65	0	0	0	2	0	0
5	2	1	2	7.8	2	3	0	0	38.5	3.86	0	0	73	0	1	0	2	0	1
6	1.62	1	2	2	2	1	0	0	41.8	3.5	0	0	74	0	1	0	1	0	0
7	4.13	1	2	5	2	3	0	0	41.4	1.88	0	0	61	0	1	1	2	0	0
8	1.79	1	2	5	2	1	0	0	40.1	3.8	0	0	65	0	1	0	1	0	0
9	1.46	2	2	3	2	1	0	0	37.1	6.5	0	0	65	0	0	0	1	0	0
10	1.41	2	2	2.5	2	1	0	0	38.7	4.4	0	0	84	0	0	0	1	0	0
11	1.67	1	3	6	2	3	0	0	39.5	4.5	0	0	71	1	0	0	2	0	1
12	1.93	1	2	7	2	3	0	0	34.7	7	0	0	51	1	1	0	2	0	1
13	1.89	1	2	6	2	3	0	0	18.1	4	0	0	81	0	1	0	2	0	1
14	0.94	1	2	4	1	1	0	0	35.8	4.5	0	0	80	0	1	0	1	0	0
15	1.74	1	2	2	2	1	0	0	43.3	5.57	0	0	65	0	0	0	1	0	0
16	1.41	1	2	6	1	3	0	0	43	4.83	0	0	45	1	0	0	2	0	1
17	1.38	1	1	4	2	1	0	0	41.9	3.71	0	0	58	1	1	0	1	0	0
18	1.76	1	2	3	2	1	0	0	39.5	5.67	0	0	76	0	0	0	1	0	0
19	1.27	2	3	5	1	3	0	0	17.9	3.67	0	0	11	1	2	0	2	0	0
20	1.44	2	1	4	2	1	0	0	40	4.17	0	0	65	0	0	0	1	0	0
21	2.33	1	2	3	2	1	0	0	35.4	2.14	0	0	46	1	2	1	1	0	0
22	3.2	1	2	1.5	2	1	0	0	38.9	1.88	0	0	64	0	1	1	1	0	0
23	2.14	1	3	6	2	3	0	0	37	3	0	0	75	0	1	0	2	0	1
24	2.21	1	1	2	2	1	0	0	42.3	3.17	0	0	82	0	1	0	1	0	0
25	1.75	1	1	5	2	3	0	0	43.6	3.33	0	0	32	1	1	0	2	0	0
26	1	2	2	4	2	3	0	0	41.4	8.5	0	0	81	0	0	0	2	0	0
27	15.55	1	2	1	2	1	0	0	42.5	1.83	0	0	69	0	1	1	1	0	0
28	1.11	2	2	1	2	1	0	0	42.4	5.4	0	0	61	0	0	0	1	0	0
29	2	2	1	5	1	3	0	0	33.9	5	0	0	80	0	1	0	2	0	0
30	21.5	1	2	5	2	3	0	0	33.8	1	0	0	45	1	2	1	2	0	0
31	2.18	1	2	6	2	3	0	0	35	2.75	0	0	70	0	2	0	2	0	1
32	1.75	1	2	3	2	1	0	0	40.7	5	0	0	77	0	0	0	1	0	0
33	0.9	2	1	3	2	2	0	0	38.5	5.8	0	0	60	1	0	0	2	0	0
34	1.47	1	2	2	2	2	0	0	42.3	3.75	0	0	57	1	1	0	2	0	0
35	1.25	1	2	3	3	2	0	0	37	3.2	0	0	70	0	1	0	2	0	0
36	5	1	2	3	2	3	0	0	33.4	1.25	0	0	54	1	2	1	2	0	0
37	3.36	1	2	3	2	3	0	0	33.6	1.83	0	0	70	1	2	1	2	0	0
38	1.08	2	2	3	2	1	0	0	42.3	6	0	0	79	0	0	0	1	0	0
39	3	1	1	6.5	2	2	0	0	34.1	2.5	0	0	73	0	2	1	2	0	1
40	2.39	2	2	5	2	2	0	0	42.8	4.5	0	0	76	0	0	1	2	0	0
41	2	1	3	7.5	2	3	0	0	36.3	2.75	0	0	63	0	2	0	2	0	1
42	1.15	1	1	4.5	2	3	0	0	33.8	5	0	0	16	1	1	0	2	0	0
43	2.25	1	1	6	2	3	0	0	39.6	2.5	0	0	62	0	1	0	2	0	1
44	2.33	1	2	4.3	2	3	0	0	39.5	2.63	0	0	61	0	1	1	2	0	0
45	4.67	1	2	7.5	2	4	0	0	36.5	2	0	0	21	1	2	1	3	0	1
46	2.22	1	2	11	1	1	0	0	38.6	3.29	0	0	55	1	1	0	1	0	1
47	1.38	1	2	2	2	1	0	0	23.6	8	0	0	62	0	1	0	1	0	0
48	0.79	1	2	5	2	2	0	0	40.5	4.3	0	0	75	0	0	0	2	0	0
49	3.14	1	2	3	2	2	0	0	42.9	4.67	0	0	76	0	0	1	2	0	0
50	1.58	1	2	4	1	3	0	0	41.4	3.8	0	0	66	0	1	0	2	0	0
51	3	1	3	5	2	3	0	0	39.6	1.88	0	0	25	1	1	1	2	0	0
52	2.1	1	1	5	2	3	0	0	43.6	3	0	0	82	0	1	0	2	0	0
53	1.06	1	2	3	3	3	0	0	40	5	0	0	6	1	0	0	2	0	0
54	2.16	2	2	3.5	2	2	0	0	40.3	3.13	0	0	78	0	1	0	2	0	0
55	2.81	1	1	5.8	2	4	0	0	40.9	2.67	0	0	17	1	1	1	3	0	1
56	1.96	1	2	5	2	2	0	0	35.7	4	0	0	64	0	1	0	2	0	0
57	1.5	1	2	5	2	2	0	0	42.1	7.33	0	0	67	0	0	0	2	0	0
58	1.65	1	2	4	3	2	0	0	42.1	4.6	0	0	19	1	0	0	2	0	0
59	1.6	2	3	5	2	3	0	0	37.5	2.27	0	0	75	0	1	0	2	0	0
60	2.9	1	2	6	2	3	0	0	39.2	1.91	0	0	61	0	1	1	2	0	1
61	1.52	1	2	3	2	3	0	0	40.2	5.5	0	0	71	0	0	0	2	0	0
62	1.9	1	2	4	2	3	0	0	34	2.1	0	0	81	0	2	0	2	0	0
63	1.5	1	2	3	2	1	0	0	37.3	4	0	0	81	0	0	0	1	0	0
64	1.79	1	2	7	1	3	0	0	30.7	5.8	0	0	19	1	1	0	2	0	1
65	12.9	1	3	1	2	3	0	0	26.7	1.67	0	0	12	1	2	1	2	0	0
66	1.72	1	2	6	2	3	0	0	36.7	4.17	0	0	70	1	0	0	2	0	1
67	1.48	1	2	4	1	2	0	0	42.3	7	0	0	66	0	0	0	1	0	0
68	1.64	1	1	5	2	2	0	0	36.4	2.5	0	0	61	0	2	0	2	0	0
69	2.87	1	1	6	2	2	0	0	36.9	2.5	0	0	66	0	1	1	2	0	1
70	1.21	2	2	4	3	2	0	0	35.7	3.17	0	0	76	0	2	0	2	0	0
71	1.61	1	2	5	2	3	0	0	34.6	4.6	0	0	76	0	1	0	2	0	0
72	1.25	1	2	3	2	1	0	0	38	6.4	0	0	78	0	0	0	1	0	0
73	5.86	1	2	4.3	2	2	0	0	43.1	3.5	0	0	61	0	1	1	2	0	0
74	1.16	2	2	3	2	2	0	0	41.1	6.2	0	0	76	0	0	0	2	0	0
75	1.42	1	2	5	1	3	0	0	36.7	4.8	0	0	75	0	0	0	2	0	0
76	3.65	1	2	6	2	3	0	0	40.2	2.86	0	0	62	0	1	1	2	0	1
77	1.69	1	2	5	2	3	0	0	33.1	2.64	0	0	70	0	2	0	2	0	0
78	2.58	1	2	6.5	3	3	0	0	27.8	3	0	0	5	1	2	1	2	0	1
79	1.59	1	2	4	3	4	0	0	42.5	4.83	0	0	55	1	0	0	3	0	0
80	0.86	2	2	3	1	1	0	0	41.6	7	0	0	68	0	0	0	1	0	0
81	1.83	1	3	4.5	2	3	0	0	43.1	4	0	0	61	0	0	0	2	0	0
82	0.82	2	3	4	2	3	0	0	37.8	7	0	0	65	0	0	0	2	0	0
83	1.88	2	3	4.5	2	3	0	0	40.3	5	0	0	73	0	0	0	2	0	0
84	2.36	2	2	6	2	3	0	0	36.3	4.67	0	0	39	1	1	1	2	0	1
85	2.69	1	2	4	2	2	0	0	26.2	1.33	0	0	2	1	2	1	2	0	0
86	2.06	2	2	4	2	2	0	0	37.2	3.6	0	0	68	0	1	0	2	0	0
87	3.5	1	2	6	2	3	0	0	43.3	2.8	0	0	23	1	1	1	2	0	1
88	2.17	1	2	7	2	3	0	0	40.6	3.62	0	0	58	1	1	0	2	0	1
89	21.8	1	1	2	2	1	0	0	36.9	0.56	0	0	83	0	1	1	1	0	0
90	1.83	1	2	5.4	1	3	0	0	41.6	6	0	0	81	0	0	0	2	0	1
91	3.11	1	3	5	2	3	0	0	40.5	3.6	0	0	3	0	1	1	2	0	0
92	3.92	1	2	9	2	3	0	0	37.8	2.89	0	0	72	1	1	1	2	0	1
93	3.25	2	2	3	2	3	0	0	41	3	0	0	74	0	1	1	2	0	0
94	3.12	1	2	3	1	3	0	0	36.6	5.67	0	0	73	0	1	1	2	0	0
95	0.97	1	3	3	2	3	0	0	38	7.4	0	0	61	0	0	0	2	0	0
96	5.55	1	2	3.5	1	3	0	0	34.8	1.57	0	0	24	1	2	1	2	1	0
97	2.62	1	2	4	1	3	0	0	31.6	2.6	0	0	81	0	2	1	2	1	0
98	1.88	2	2	7	2	4	0	0	37.7	4.12	0	0	11	1	0	0	3	1	1
99	1.44	1	2	8	2	2	0	0	37.4	3	0	0	69	0	1	0	2	1	1
100	1.64	1	3	5	2	3	0	0	29.1	3.3	0	0	84	0	2	0	2	1	0
101	1.7	2	2	4	2	3	0	0	39.2	3.38	0	0	65	0	1	0	2	1	0
102	2	1	2	3	2	2	0	0	41.2	2.8	0	0	61	0	1	0	2	1	0
103	2.15	2	2	3	2	2	0	0	40.5	5	0	0	63	0	0	0	2	1	0
104	1.59	1	2	5	2	4	0	0	42.1	4.4	0	0	70	0	0	0	3	1	0
105	2.4	1	2	8	1	1	0	0	27.7	2.5	0	0	15	1	2	1	1	1	1
106	2.13	2	2	5	2	2	0	0	42.9	4	0	0	61	0	0	0	2	1	0
107	1.63	2	2	3	2	2	0	0	41.4	4.8	0	0	62	0	0	0	2	1	0
108	1.48	1	1	2	2	2	0	0	41.7	3	0	0	61	0	1	0	2	1	0
109	0.65	2	3	2.2	2	3	0	0	36.1	37	0	0	70	0	1	0	2	1	0
110	1.41	1	2	3.5	3	3	0	0	40.3	4.4	0	0	76	1	0	0	2	1	0
111	1.58	1	1	8	2	2	0	0	44.4	5.17	0	0	68	0	0	0	2	1	1
112	1.44	1	2	1.5	2	2	0	0	41.1	5.67	0	0	19	1	0	0	2	1	0
113	1.71	2	2	6	1	3	0	0	38.5	4.25	0	0	78	0	0	0	2	1	1
114	16.25	1	3	5.8	3	3	0	0	19.9	1.33	0	0	19	0	2	1	2	1	1
115	4.36	1	2	8	3	4	0	0	36.6	2	0	0	75	0	2	1	3	1	1
116	4.31	1	2	5	2	4	0	0	39	2.6	0	0	18	1	1	1	3	1	0
117	2.07	1	2	4	2	1	0	0	33.2	3.5	0	0	62	0	2	0	1	1	0
118	4	2	3	6	2	3	0	0	29.8	3.5	0	0	36	1	2	1	2	1	1
119	3.18	1	2	4	2	3	0	0	36	3.4	0	0	39	1	2	1	2	1	0
120	1.83	1	2	2	2	1	0	0	56.4	2.67	0	0	39	1	1	0	1	1	0
121	4.19	1	3	5	1	3	0	0	39.5	2.67	0	0	62	0	1	1	2	1	0
122	1.22	1	2	2	2	1	0	0	36.9	3.78	0	0	79	0	1	0	1	1	0
123	1.83	1	2	5	2	3	0	0	32	4.8	0	0	72	0	1	0	2	1	0
124	1.64	2	2	2	3	2	0	0	38.4	4.4	1	0	20	1	0	0	2	0	0
125	2.3	1	2	2	2	2	0	0	40.9	6.67	1	0	80	0	0	1	2	0	0
126	1.76	1	2	4	2	2	0	0	36	4.83	1	0	44	1	1	0	2	0	0
127	1.8	1	1	4.2	2	2	0	0	40.3	4.17	1	0	50	1	0	0	2	0	0
128	5.21	1	3	3	3	3	0	0	39.6	2.8	1	0	50	1	1	1	2	0	0
129	4.13	1	2	6	2	3	0	0	31.2	2.5	1	0	10	1	2	1	2	0	1
130	1.5	2	1	3	1	1	0	0	42.2	4	1	0	70	0	0	0	1	0	0
131	1.63	2	3	6	2	3	0	0	35.9	2.67	1	0	68	0	2	0	2	1	1
132	1.33	1	2	3	2	2	0	0	40	2.63	1	0	69	0	1	0	2	1	0
133	3.33	1	1	6	1	3	0	0	36.1	2.25	1	0	52	1	2	1	2	1	1
134	1.76	1	3	3	2	3	0	0	31.8	2.83	1	0	1	1	2	0	2	1	0
135	1.6	1	2	7.5	2	3	1	1	40.5	4.17	0	0	66	0	0	0	3	0	1
136	2.23	1	2	4.5	2	3	1	1	38.6	4.33	0	0	81	0	0	0	3	0	0
137	2.2	1	2	3	3	3	1	3	42.4	3.57	0	0	75	0	1	0	4	0	0
138	1.45	1	2	3	2	3	1	2	41.1	2.44	0	0	21	1	1	0	3	0	0
139	2.13	1	2	4	2	3	1	2	39.8	2.67	0	0	80	0	1	0	3	0	0
140	3.13	1	3	8	2	3	1	3	31.3	3.88	0	0	21	1	2	1	4	0	1
141	2.73	1	2	7	2	3	1	1	40.1	4.4	0	0	67	0	0	1	3	0	1
142	3	1	2	7	3	3	1	1	38.9	7	0	0	8	1	0	1	3	0	1
143	1.4	1	2	3.5	2	3	1	1	36.8	2.5	0	0	82	0	1	0	3	0	0
144	1.69	1	2	4	1	3	1	2	36.6	4.33	0	0	8	1	1	0	3	0	0
145	1.5	1	2	3.5	2	2	1	2	35.9	3.67	0	0	73	0	2	0	3	0	0
146	2	1	2	5.5	2	2	1	1	38.7	8	0	0	15	1	0	0	3	0	1
147	1.88	1	2	6	2	3	1	1	40.3	3.2	0	0	67	1	1	0	3	0	1
148	1.78	1	2	5.5	3	3	1	1	45.4	3.38	0	0	81	0	1	0	3	0	1
149	1	1	1	6	3	3	1	2	35.5	7	0	0	14	1	1	0	3	0	1
150	13.6	1	3	5.5	2	4	1	3	19.6	1.25	0	0	6	1	2	1	4	0	1
151	5.12	1	2	7	2	3	1	1	37.8	3.2	0	0	16	1	1	1	3	0	1
152	2.5	1	2	7	2	3	1	2	38.8	3.2	0	0	11	1	1	1	3	0	1
153	1.95	2	2	5	2	3	1	1	44.4	4.75	0	0	57	1	0	0	3	0	0
154	1.2	2	2	4	3	3	1	1	33.5	5	0	0	44	1	1	0	3	0	0
155	2.29	1	2	5	2	4	1	3	41.4	4.2	0	0	3	1	0	1	4	0	0
156	2.44	1	2	3	3	2	1	1	36.8	2.67	0	0	64	0	1	1	3	0	0
157	3.85	1	2	7	2	3	1	1	36	2.17	0	0	17	1	2	1	3	0	1
158	5.17	2	1	4	3	4	1	1	42.5	6	0	0	24	1	0	1	3	0	0
159	0.73	1	2	4	3	2	1	3	38.9	3.75	0	0	9	1	1	0	4	0	0
160	11	1	2	6	2	3	1	2	36.8	5	0	0	13	1	0	1	3	0	1
161	1.35	2	2	3.5	2	2	1	3	36.2	4.25	0	0	21	1	1	0	4	0	0
162	1.57	2	2	4	2	2	1	1	38.7	5.75	0	0	62	0	0	0	3	0	0
163	3	1	2	10	1	3	1	2	38.2	1.86	0	0	6	1	1	1	3	0	1
164	3.3	1	2	8	1	3	1	2	32.1	2.56	0	0	12	1	2	1	3	0	1
165	2.15	1	1	6.5	2	3	1	2	37.4	3.25	0	0	30	1	1	0	3	0	1
166	4.83	2	2	4.5	2	3	1	1	42.9	4	0	0	80	0	0	1	3	0	0
167	0.9	2	2	7	2	1	1	3	42.3	7	0	0	71	0	0	0	4	0	1
168	1.43	1	2	4	2	3	1	1	37	5.25	0	0	12	1	0	0	3	0	0
169	0.86	2	2	5	2	3	1	2	42.3	5.25	0	0	7	1	0	0	3	0	0
170	1.82	1	2	3.5	3	3	1	2	35	1.83	0	0	22	1	2	0	3	0	0
171	1.36	2	2	3	1	1	1	1	33.7	3.14	0	0	9	1	2	0	2	0	0
172	2.13	1	2	6	3	3	1	3	38	1.78	0	0	3	1	1	0	4	0	1
173	1.06	2	2	6.5	1	2	1	1	35.1	6	0	0	64	1	1	0	3	0	1
174	4.31	2	2	3	2	1	1	1	40.7	2.17	0	0	15	1	1	1	2	0	0
175	2.65	1	2	3	3	1	1	1	34.6	2.83	0	0	10	1	2	1	2	0	0
176	1.86	1	2	3	2	3	1	1	36.5	2.2	0	0	10	1	2	0	3	0	0
177	3.73	1	2	9.5	2	4	1	2	34.2	2.5	0	0	9	1	2	1	4	0	1
178	2.04	1	1	9.4	2	3	1	2	36.3	2.67	0	0	11	1	2	0	3	1	1
179	1.22	1	2	7	2	3	1	1	35.4	5.4	0	0	8	1	1	0	3	1	1
180	3.07	1	2	4	2	3	1	1	37.4	2.14	0	0	20	1	1	1	3	1	0
181	6.18	2	1	6	2	3	1	2	31.3	1.57	0	0	8	1	2	1	3	1	1
182	0.87	2	2	5	2	3	1	2	44.4	9.75	0	0	18	1	0	0	3	1	0
183	1.45	1	2	3	3	2	1	3	34.4	4.4	0	0	76	0	1	0	4	1	0
184	11	1	2	7	2	4	1	2	30.5	0.69	0	0	10	1	2	1	4	1	1
185	2.43	1	2	4	2	3	1	1	38.5	1	0	0	63	0	1	1	3	1	0
186	1.33	1	2	5	2	3	1	1	38.5	4	0	0	62	0	0	0	3	1	0
187	2.64	1	2	4	2	3	1	2	38.9	3.13	0	0	50	1	1	1	3	1	0
188	1.65	1	1	5	2	2	1	1	39.2	3.33	0	0	30	1	1	0	3	1	0
189	3.08	1	2	8.5	2	3	1	1	41.4	3.25	0	0	18	1	1	1	3	1	1
190	4	1	2	5	2	3	1	1	37.1	3.5	0	0	62	0	1	1	3	1	0
191	3.23	1	2	7	2	2	1	1	38.2	1.86	0	0	43	1	1	1	3	1	1
192	3.87	1	2	7	2	3	1	1	29.4	1.67	0	0	81	0	2	1	3	1	1
193	2.47	1	2	6	1	3	1	1	34.1	2.5	0	0	2	1	2	1	3	1	1
194	14.43	2	1	4	3	3	1	1	24.6	1	0	0	64	0	2	1	3	1	0
195	1.62	1	2	4	1	2	1	3	35.4	3.5	0	0	21	1	2	0	4	1	0
196	4	1	3	3.5	2	3	1	1	36.5	2.75	0	0	15	1	2	1	3	1	0
197	2.2	1	2	11	1	3	1	2	35.5	2.86	0	0	27	1	2	0	3	1	1
198	0.95	2	2	7	2	3	1	1	39.2	5.5	0	0	45	1	0	0	3	1	1
199	1.83	1	1	2	2	3	1	3	39.2	3.6	1	0	9	1	1	0	4	0	0
200	1	1	2	4	3	1	1	1	36.7	5.75	1	0	65	0	0	0	2	0	0
201	2.13	2	2	7	2	4	1	3	41.1	3.75	1	0	9	1	1	0	4	0	1
202	2.81	1	2	6.7	2	3	1	1	33.2	3.2	1	0	17	1	2	1	3	0	1
203	4.67	1	2	7	2	4	1	2	35.2	1.88	1	0	5	1	2	1	4	0	1
204	1.71	1	2	5	2	4	1	3	36.5	3.4	1	0	21	1	2	0	4	0	0
205	0.92	2	2	5	2	2	1	1	41.6	8.67	1	0	66	0	0	0	3	0	0
206	10	1	3	7.5	3	4	1	3	40.3	1.29	1	0	80	0	1	1	4	0	1
207	2.15	1	3	2	2	1	1	2	41.4	3.33	1	0	53	1	1	0	3	0	0
208	1.35	1	2	4.5	2	4	1	2	42.2	6.2	1	0	17	1	0	0	4	0	0
209	2.86	1	2	4.3	2	4	1	3	37	3.5	1	0	5	1	1	1	4	0	0
210	2.15	1	2	2	2	1	1	2	24.6	3.33	1	0	66	0	2	0	3	1	0
211	2.68	1	2	4	2	2	1	2	38.9	2.75	1	0	2	1	1	1	3	1	0
212	3.05	1	2	4	3	3	1	3	35.6	1.46	1	0	6	1	2	1	4	1	0
213	1.12	2	2	5	3	3	1	2	39.1	5.2	1	0	18	1	0	0	3	1	0
214	1.52	2	2	5	2	4	1	1	40.7	4.5	1	0	25	1	0	0	3	1	0
215	2.89	1	1	3	2	3	0	0	42.7	4.75	0	1	62	0	0	1	2	0	0
216	3.82	2	1	5	2	3	0	0	39.7	5.67	0	1	54	1	0	1	2	0	0
217	1.05	2	1	4.5	2	3	0	0	41.9	6.33	0	1	69	0	0	0	2	0	0
218	3.13	1	2	7.5	1	4	0	0	37.8	4	0	1	75	0	0	1	3	0	1
219	1.73	1	2	4	2	3	0	0	37.9	4.4	0	1	74	0	0	0	2	0	0
220	2.26	2	1	4.2	2	4	0	0	35.6	3.8	0	1	64	0	2	0	3	0	0
221	3.58	1	2	3	2	4	0	0	35.8	4	0	1	82	0	1	1	3	0	0
222	1.6	2	1	4	2	3	0	0	37.4	5	0	1	72	0	0	0	2	0	0
223	1.23	1	2	4	2	3	0	0	38.8	8.67	0	1	39	1	0	0	2	0	0
224	1.2	2	2	3.5	2	3	0	0	44.7	5	0	1	55	1	0	0	2	1	0
225	2	1	1	4	1	2	1	3	21.6	2.6	0	1	81	0	2	0	4	0	0
226	3.57	1	2	4.5	1	3	1	1	41.2	2.56	0	1	29	1	1	1	3	0	0
227	1.07	2	2	6	2	3	1	1	34.8	5.6	0	1	61	0	1	0	3	0	1
228	3.43	1	2	6	2	3	1	2	33.5	2	0	1	27	1	2	1	3	0	1
229	3.17	2	1	4	2	3	1	3	41	2.3	0	1	67	0	1	1	4	0	0
230	1.17	1	2	4	2	2	1	2	43.3	7.67	0	1	66	0	0	0	3	0	0
231	2.13	1	1	5	2	3	1	2	41.8	3.33	0	1	81	0	1	0	3	0	0
232	2.35	1	2	6	1	4	1	2	40.1	2.86	0	1	8	1	1	1	4	0	1
233	3.58	1	2	10	2	3	1	1	48.3	3	0	1	4	1	1	1	3	0	1
234	3.15	2	2	11.8	2	3	1	1	37.9	2.89	0	1	79	0	1	1	3	0	1
235	1.31	1	2	3	2	3	1	1	36.5	3.6	0	1	36	1	2	0	3	0	0
236	1.33	1	2	4	3	3	1	2	35.8	4.2	0	1	12	1	1	0	3	0	0
237	2.17	1	2	7	2	3	1	1	35.8	2.3	0	1	82	0	2	0	3	0	1
238	1.81	1	2	6	2	3	1	2	41.2	3.2	0	1	15	1	1	0	3	0	1
239	1.96	1	2	6	1	3	1	3	42.4	3.83	0	1	20	1	1	0	4	0	1
240	4.54	1	2	4	2	3	1	2	40.4	1.63	0	1	18	1	1	1	3	0	0
241	2	1	2	5	2	3	1	3	42	3.83	0	1	67	0	1	0	4	0	0
242	1.73	1	2	4	2	2	1	2	37.1	1.67	0	1	26	1	1	0	3	0	0
243	2.65	1	1	5	3	3	1	1	34.8	2.83	0	1	64	0	2	1	3	0	0
244	1.48	1	2	5	2	3	1	2	43.7	7.67	0	1	15	1	0	0	3	0	0
245	1.77	1	2	5	2	3	1	2	41.2	3.67	0	1	17	1	1	0	3	0	0
246	2.29	1	2	3	3	2	1	1	36	2.43	0	1	80	0	2	1	3	0	0
247	2.31	1	1	7	2	3	1	2	42.8	4.33	0	1	33	1	0	1	3	0	1
248	1.11	1	2	6	2	3	1	3	44	3.86	0	1	12	1	1	0	4	0	1
249	3.11	1	2	4	2	4	1	3	19.7	1.5	0	1	11	1	2	1	4	0	0
250	1.59	1	3	4.5	2	4	1	2	40	4.4	0	1	78	0	0	0	4	0	0
251	1.06	1	2	4	3	2	1	1	28.6	4	0	1	80	1	1	0	3	0	0
252	2.43	1	2	4	2	3	1	2	35.1	2	0	1	51	1	2	1	3	0	0
253	1.85	1	1	4	2	4	1	1	39.6	3.86	0	1	65	0	1	0	3	0	0
254	2.67	1	2	2	2	3	1	2	37.3	1.71	0	1	12	1	1	1	3	0	0
255	4.53	1	1	7	2	3	1	1	32.2	1.5	0	1	80	0	2	1	3	0	1
256	3.32	1	2	7.5	2	3	1	3	32.2	1.57	0	1	7	1	2	1	4	0	1
257	2	1	2	8.5	2	4	1	3	37	3.75	0	1	12	1	1	0	4	0	1
258	1.45	1	2	3	3	1	1	1	42.4	6.2	0	1	61	0	0	0	2	0	0
259	4.93	2	2	7.5	2	2	1	1	45.3	2.14	0	1	50	1	1	1	3	0	1
260	1.79	1	2	5.5	1	3	1	1	43.3	3.78	0	1	39	1	1	0	3	0	1
261	3.3	1	2	8	1	3	1	2	33.3	2	0	1	17	1	2	1	3	0	1
262	1.72	1	2	4	2	3	1	1	40.6	4.83	0	1	19	1	0	0	3	0	0
263	1.08	1	2	7	1	2	1	1	38.8	6.25	0	1	81	0	0	0	3	0	1
264	2.23	1	1	5	1	2	1	1	41.5	3.25	0	1	61	0	1	0	3	0	0
265	1.32	1	2	4	2	2	1	3	35.1	4.4	0	1	39	1	1	0	4	0	0
266	1.64	2	2	3	2	2	1	1	39.4	6.25	0	1	15	1	0	0	3	0	0
267	2.93	1	2	7.5	2	2	1	2	34.7	1.75	0	1	20	1	2	1	3	0	1
268	2.74	1	2	7	2	3	1	1	40.6	3.29	0	1	65	0	1	1	3	0	1
269	3.86	1	2	4	2	3	1	3	39.8	2	0	1	41	1	1	1	4	0	0
270	1.32	1	2	4	2	3	1	3	31.5	3.67	0	1	64	0	2	0	4	0	0
271	2.27	1	2	6	2	4	1	2	39.8	5.5	0	1	13	1	0	1	4	0	1
272	1.41	1	2	5	1	3	1	1	41.8	5.33	0	1	18	1	0	0	3	0	0
273	1.24	1	2	3	1	3	1	3	39.4	7	0	1	67	0	0	0	4	0	0
274	1.42	2	2	3.5	1	1	1	1	44.3	6.33	0	1	80	0	0	0	2	0	0
275	6.31	2	2	8	2	2	1	1	36.7	2.45	0	1	44	1	1	1	3	0	1
276	2.5	1	2	3	3	2	1	1	37.9	3.2	0	1	36	1	1	1	3	0	0
277	3.33	1	2	8	1	3	1	3	36.4	2.57	0	1	70	0	2	1	4	0	1
278	1.72	1	2	5	2	3	1	2	37.5	6	0	1	70	0	0	0	3	1	0
279	2.6	1	2	7	2	3	1	2	33.5	2.14	0	1	12	1	2	1	3	1	1
280	1.29	2	2	2.9	2	3	1	3	37.9	4.8	0	1	9	1	0	0	4	1	0
281	2.06	1	1	3	3	2	1	1	42.8	5.33	0	1	77	0	0	0	3	1	0
282	1.38	2	2	5	2	2	1	2	38.8	4.8	0	1	7	1	0	0	3	1	0
283	1.63	1	1	3.5	2	3	1	1	37	3.2	0	1	73	0	1	0	3	1	0
284	3.5	2	2	3	1	3	1	3	39.8	1.6	0	1	17	1	1	1	4	1	0
285	1.94	1	2	5	2	2	1	1	38	3.2	0	1	9	1	1	0	3	1	0
286	1.9	2	2	6	2	3	1	2	38.8	5.25	0	1	32	1	0	0	3	1	1
287	2.55	1	2	4	2	3	1	3	40.5	3.14	1	1	30	1	1	1	4	0	0
288	2.24	1	1	7	2	4	1	1	42.9	2.13	1	1	62	0	1	0	3	0	1
289	1.9	1	2	7	2	4	1	2	37.3	4.83	1	1	5	1	0	0	4	0	1
290	0.6	1	2	5	2	3	1	2	38.5	8.6	1	1	64	1	0	0	3	0	0
291	1.65	2	2	4	2	3	1	1	42.6	6.67	1	1	65	0	0	0	3	0	0
292	1.07	1	2	4	2	3	1	2	36	3.38	1	1	54	1	2	0	3	1	0
293	1.59	1	2	5	3	3	1	3	35.5	4.25	1	1	7	1	1	0	4	1	0
294	3.53	1	2	5	2	3	1	3	35.8	3.75	1	1	2	1	2	1	4	1	0
295	1.57	2	1	8	2	4	0	0	42.4	5.83	0	1	74	0	0	0	3	1	1
296	1.88	2	2	6	2	4	1	1	40.8	5	0	1	46	1	0	0	3	0	1
297	3.73	1	2	3	1	3	1	1	32.5	1	0	1	23	1	2	1	3	0	0
298	1.61	1	1	2.5	2	1	1	3	36.2	3.83	0	1	10	1	2	0	4	0	0
299	1.4	2	2	5	2	3	1	2	39.8	4	0	1	6	1	0	0	3	1	0
300	1.65	2	1	5	1	3	1	2	38.2	4.25	0	1	27	1	0	0	3	1	0
301	2	1	2	7	2	2	1	3	41.3	3	1	1	19	1	1	0	4	0	1
302	28	1	1	5	2	4	1	2	37.9	0.8	0	1	68	1	1	1	4	1	0
303	0.96	2	2	3	2	3	0	0	37.8	6	0	1	64	0	0	0	2	0	0
304	1.57	1	3	4	2	3	0	0	39.3	4.2	0	1	15	1	0	0	2	0	0
305	1.22	1	3	3	2	3	0	0	38.2	3.38	0	1	26	1	1	0	2	0	0
306	5.25	1	3	4	3	3	0	0	37.7	1.71	0	1	67	0	1	1	2	0	0
307	3.75	1	2	4.5	1	3	0	0	34.6	3	0	1	81	0	2	1	2	0	0
308	1.85	1	3	3	2	3	0	0	34.4	5	0	1	9	1	1	0	2	0	0
309	1.55	1	3	2	2	3	0	0	35.7	4.4	0	1	67	0	1	0	2	1	0
310	2.86	1	3	4	2	3	0	0	38	3	0	1	11	1	1	1	2	1	0
311	2.64	1	3	4	2	3	0	0	36.9	2.75	1	1	12	1	1	1	2	0	0
312	2.47	1	2	7	2	3	0	0	38.7	3.4	1	1	11	1	1	1	2	0	1
313	2.38	1	1	8	1	2	1	1	39.2	3	0	1	75	0	1	1	3	0	1
314	1.65	1	3	4	2	2	1	2	43.2	3.78	0	1	10	1	1	0	3	0	0
315	3.95	1	2	9	1	3	1	2	24.2	1.12	0	1	10	1	2	1	3	0	1
316	5.62	1	1	8.5	2	2	1	1	24.2	1.3	0	1	66	0	2	1	3	0	1
317	1.64	1	2	3	2	3	1	1	40.8	4.4	0	1	77	0	0	0	3	0	0
318	2.23	1	2	4.5	1	3	1	1	38.6	0.27	0	1	81	0	1	0	3	0	0
319	1.76	1	2	4	3	3	1	2	41	3	0	1	79	0	1	0	3	0	0
320	2.19	1	2	6	2	4	1	3	42.2	5.33	0	1	16	1	0	0	4	0	1
321	3.47	1	2	4	2	2	1	2	37.1	3.17	0	1	71	0	1	1	3	0	0
322	1.33	1	2	6.5	2	3	1	2	37.9	5.4	0	1	18	1	0	0	3	0	1
323	0.69	1	2	3.5	2	3	1	2	42.2	6.44	0	1	69	0	0	0	3	0	0
324	1.5	1	2	4	2	3	1	2	35.3	3.33	0	1	58	1	2	0	3	0	0
325	1.42	1	1	5.3	2	1	1	1	44.7	4.8	0	1	82	0	0	0	2	0	1
326	1.07	1	2	6	2	3	1	1	40.7	4.1	0	1	14	1	0	0	3	0	1
327	2.04	1	2	8	2	2	1	3	36.1	3	0	1	24	1	2	0	4	0	1
328	23	1	2	4	1	3	1	1	44.7	0.57	0	1	80	0	1	1	3	0	0
329	1.88	1	2	4	2	3	1	3	29.6	3.33	0	1	13	1	2	0	4	0	0
330	3.06	1	2	5	1	4	1	1	33.7	2	0	1	82	0	2	1	3	0	0
331	1.56	1	1	5.5	2	3	1	2	41.4	3	0	1	78	0	1	0	3	0	1
332	1.3	1	1	5	2	3	1	2	39	5.75	0	1	78	0	0	0	3	0	0
333	2.63	1	2	2	1	3	1	3	33.5	2	0	1	80	0	2	1	4	0	0
334	1.42	1	2	7	2	2	1	2	35.8	5.2	0	1	13	1	1	0	3	0	1
335	2.31	2	2	4.5	1	3	1	1	43.2	5.33	0	1	81	0	0	1	3	0	0
336	1.63	1	3	4	3	3	1	1	33.5	2.71	0	1	73	0	2	0	3	0	0
337	2	1	2	5	2	3	1	2	35.6	3.83	0	1	7	1	2	0	3	0	0
338	3.06	1	2	10	2	3	1	3	38.7	1.7	0	1	17	1	1	1	4	0	1
339	1.28	1	2	6	2	3	1	1	45	4.5	0	1	31	1	0	0	3	0	1
340	3.31	1	2	5.5	2	3	1	1	36.4	2.17	0	1	16	1	2	1	3	0	1
341	1.86	1	1	9.5	3	3	1	2	41.4	4.2	0	1	62	0	0	0	3	0	1
342	2.71	1	2	8	2	3	1	1	35.4	2	0	1	6	1	2	1	3	0	1
343	1.47	2	3	3	2	1	1	1	34.9	3.75	0	1	54	1	2	0	2	0	0
344	5.9	1	1	5	3	3	1	3	40	10	0	1	71	0	0	1	4	0	0
345	2.28	1	2	4	1	3	1	1	49	3.89	0	1	21	1	1	0	3	0	0
346	0.74	1	1	6	3	4	1	2	35.5	3.17	0	1	12	1	2	0	4	0	1
347	0.97	2	2	7	2	3	1	2	34.8	0.44	0	1	23	1	2	0	3	1	1
348	0.97	1	2	4	2	2	1	3	42.4	5.17	0	1	67	0	0	0	4	1	0
349	2.89	1	2	7	2	3	1	1	35.6	3.8	0	1	26	1	2	1	3	1	1
350	2.24	1	3	4	2	3	1	3	33.5	4.2	0	1	12	1	1	0	4	1	0
351	0.81	2	1	7	2	3	1	3	39.1	9	1	1	65	0	0	0	4	0	1
352	1.77	1	1	2.2	2	2	1	1	44.6	5.5	1	1	52	1	0	0	3	0	0
353	1.91	1	2	6	3	3	1	2	38.4	4.6	1	1	10	1	0	0	3	0	1
354	1.67	1	2	3	3	4	1	3	43.1	4.5	1	1	5	1	0	0	4	0	0
355	1.13	1	2	2.5	1	3	1	2	35.9	4.57	1	1	76	0	1	0	3	0	0
356	1.57	1	2	3	2	3	1	2	41.3	3.83	1	1	32	1	1	0	3	0	0
357	2.25	1	1	8	3	2	1	1	41.4	2	1	1	35	1	1	0	3	0	1
